# Supplementary material for: Identification of the circRNA–miRNA–mRNA network for treating methamphetamine‐induced relapse and behavioral sensitization with cannabidiol
Source: CNS Neurosci Ther. 2024 May 3;30(5):e14737. doi: 10.1111/cns.14737 (PMC11069028; doi:10.1111/cns.14737)
Supplement: Supplementary file 1 — TableS1 [file CNS-30-e14737-s005.xlsx]

## Sheet: Sheet1
Supplementary Table 1. The primer sequences used in qRT-PCR.
Gene	Forward primer sequence (5′-3′)	Reverse primer sequence (5′-3′)
circMeis2	GGGTTAGACAACAGCGTAG	TCGCCAGGATGAAGGGTTT
circFrmd4a	GAAGCAAAAGGAGATTTCTCTAGA	TGAAATGAGAGGCCACGAG
circTcerg1	GAAGAGCCTGTGAAGGAGA	CTCATCTAATTTTTGCCATCCATG
circDennd1b	ACCTTCAGCTCTTTAAGCAGTT	TTCACTCTCAGCAGTAGTCC
miR-183-5p	GCTATGGCACTGGTAGAATTCACT
Kcnj5	TCACCGATTCACACCAGTTCTCAC	CGACCGCTCCGCTTCATCTC
GAPDH	GGTGAAGGTCGGTGTGAACG	CTCGCTCCTGGAAGATGGTG
u6	CGCTTCGGCAGCACATATAC
