# Supplementary material for: Identification of the circRNA–miRNA–mRNA network for treating methamphetamine‐induced relapse and behavioral sensitization with cannabidiol
Source: CNS Neurosci Ther. 2024 May 3;30(5):e14737. doi: 10.1111/cns.14737 (PMC11069028; doi:10.1111/cns.14737)
Supplement: Supplementary file 2 — TableS2 [file CNS-30-e14737-s003.xlsx]

## Sheet: Supplementary Table 2
Supplementary Table 2. Detailed information of the 42 DEcircRNAs.
circRNA ID	Host gene ID	CBD+METH_1	CBD+METH_2	CBD+METH_3	METH_1	METH_2	METH_3	Saline_1	Saline_2	Saline_3	Average_CBD+METH	Average_METH	Average_Saline	METH vs. Saline						CBD+METH vs. METH					circRNA type
														FC	Log2FC	Pvalue	Padjust	Regulate		FC	Log2FC	Pvalue	Padjust	Regulate
1_139008911_139038223	ENSMUSG00000056268	0.539383	0.733809	0.574355	0.51003	0	0.262615	0.652287	0.826896	0.401483	0.615849	0.257548	0.626888	0.409435	-1.28829	3.40164e-08	6.79987e-05	down		2.04324	1.03086	7.94602e-06	0.00198463	up	exon
1_174949294_174950561	ENSMUSG00000026527	0	0	0	0.180011	0.0544778	0	0	0.0306258	0	0	0.0781628	0.0102086	6.86406	2.77906	0.00142532	0.0419003	up		0.0291891	-5.09843	3.47344e-05	0.0056724	down	exon
1_194325994_194331946	ENSMUSG00000026640	0	0	0	0.0300018	0.072637	0.0926878	0	0	0	0	0.0651089	0	21.965	4.45713	0.000624429	0.0276167	up		0.0364863	-4.7765	0.000244346	0.0170081	down	exon
1_59231048_59238350	ENSMUSG00000026024	0	0.172661	0.0478629	0.270016	0.181593	0.123584	0	0.10719	0.104735	0.0735079	0.191731	0.0706416	2.53442	1.34166	0.00220964	0.0462521	up		0.364863	-1.45457	0.000579545	0.0276488	down	exon
10_23674644_23681938	ENSMUSG00000037455	0.0842785	0.071942	0	0	0	0	0.0352587	0.0306258	0.0872788	0.0520735	0	0.0510545	0.0508449	-4.29775	0.00214382	0.0451105	down		17.5134	4.13039	0.0024407	0.0486535	up	exon
10_36867753_36869880	ENSMUSG00000019777	0.0337114	0.129496	0.0478629	0	0	0	0.0705175	0.137816	0.0349115	0.0703566	0	0.0810817	0.0305069	-5.03472	4.39335e-05	0.0114777	down		24.5188	4.61582	0.000229607	0.0170081	up	exon
10_60159068_60161927	ENSMUSG00000012819	0	0	0	0.180011	0	0	0	0	0	0	0.0600035	0	21.965	4.45713	0.000624429	0.0276167	up		0.0364863	-4.7765	0.000244346	0.0170081	down	exon
10_79696658_79697881	ENSMUSG00000035835	0.0505671	0.302156	0	0.255015	0.145274	0.324407	0	0.122503	0	0.117575	0.241565	0.0408344	5.26245	2.39573	2.65877e-07	0.000212595	up		0.456872	-1.13014	0.00138827	0.0380297	down	exon
10_9684164_9713904	ENSMUSG00000019790	0	0	0	0.0450026	0.0544778	0.0772398	0	0	0	0	0.0589067	0	20.1346	4.3316	0.00114236	0.0354042	up		0.0398033	-4.65097	0.00047432	0.023149	down	exon
11_105112012_105138421	ENSMUSG00000020694	0	0	0	0	0.0907963	0.0772398	0	0	0	0	0.056012	0	18.3042	4.1941	0.0021017	0.0451105	up		0.0437836	-4.51347	0.000927402	0.0325434	down	exon
12_74176146_74209650	ENSMUSG00000044912	0	0.172661	0	0	0	0	0.0705175	0	0.0872788	0.0575536	0	0.0525988	0.0508449	-4.29775	0.00214382	0.0451105	down		21.0161	4.39343	0.000741026	0.0302538	up	exon
12_89943115_89950309	ENSMUSG00000066392	0.0674228	0	0	0.0900053	0.108956	0.0926878	0	0	0.0523673	0.0224743	0.0972162	0.0174558	5.49125	2.45713	0.00108913	0.0354042	up		0.194594	-2.36146	0.000737069	0.0302538	down	intron
13_119566696_119577407	ENSMUSG00000025451	0.151701	0.0287768	0.0797715	0	0	0.0308959	0.0352587	0.0918774	0.0872788	0.0867499	0.0102986	0.0714716	0.140801	-2.82827	0.00173699	0.0451105	down		7.00538	2.80846	0.00104681	0.035276	up	exon
13_77464467_77482482	ENSMUSG00000071252	0.11799	0.316545	0.239314	0.0450026	0	0.15448	0.176294	0.336884	0.0698231	0.224616	0.0664941	0.194333	0.330492	-1.59731	0.000268754	0.0224832	down		2.96381	1.56745	0.000168679	0.0159158	up	exon
14_10011934_10058209	ENSMUSG00000054423	0.202268	0.158272	0	0.0600035	0	0	0.158664	0.168442	0	0.12018	0.0200012	0.109035	0.183042	-2.44976	0.000327005	0.0232528	down		5.03512	2.33202	0.000394088	0.023149	up	exon
14_34258522_34266374	ENSMUSG00000021798	0.0505671	0.0575536	0.143589	0	0	0.0308959	0.158664	0.10719	0	0.0839031	0.0102986	0.0886182	0.114401	-3.12783	0.000264147	0.0224832	down		7.00538	2.80846	0.00104681	0.035276	up	exon
14_47946259_47949965	ENSMUSG00000021843	0	0.100719	0.0797715	0	0	0	0	0	0.174558	0.0601634	0	0.0581859	0.0457604	-4.44976	0.00110263	0.0354042	down		21.0161	4.39343	0.000741026	0.0302538	up	exon
15_5351725_5362531		0.640517	0.848916	0.957258	0.495029	0	0.447991	0.617028	0.398135	0.610952	0.815563	0.31434	0.542038	0.591072	-0.758595	0.00107866	0.0354042	down		2.21743	1.14889	2.10827e-08	4.47586e-05	up	intergenic_region
15_95762106_95792422	ENSMUSG00000064210	0	0	0.0319086	0.0900053	0.108956	0.0617919	0	0	0	0.0106362	0.0869176	0	29.2867	4.87217	5.86543e-05	0.0120019	up		0.109459	-3.19154	0.000195546	0.01668	down	exon
18_42652433_42671121	ENSMUSG00000024498	0.101134	0	0.0638172	0	0	0	0.105776	0.0612516	0.0349115	0.0549838	0	0.0673131	0.0381337	-4.71279	0.000298052	0.0224832	down		17.5134	4.13039	0.0024407	0.0486535	up	exon
19_14493723_14522226	ENSMUSG00000024642	0.185413	0	0.175497	0	0	0	0.158664	0	0	0.120303	0	0.0528881	0.0508449	-4.29775	0.00214382	0.0451105	down		38.5296	5.26789	2.50872e-06	0.00118356	up	exon
19_37558831_37597553	ENSMUSG00000053799	0	0.0863304	0.0797715	0.240014	0.163433	0.0926878	0	0.10719	0.0523673	0.0553673	0.165378	0.0531859	2.83714	1.50444	0.00196188	0.0451105	up		0.310722	-1.6863	0.000376526	0.023149	down	exon
2_115830612_115879679	ENSMUSG00000027210	0.0674228	0.0575536	0.0478629	0	0	0	0.123406	0.0306258	0.12219	0.0576131	0	0.0920739	0.0286003	-5.12783	2.34727e-05	0.00816212	down		19.2648	4.26789	0.00134126	0.0379081	up	exon
2_157877916_157900747	ENSMUSG00000027651	1.29789	1.00719	0.717943	0.69004	0	0.617919	0.863839	0.765645	1.11717	1.00767	0.435986	0.915551	0.482871	-1.05029	2.03739e-08	6.79987e-05	down		1.95499	0.967161	7.2917e-08	6.19212e-05	up	exon
2_4436010_4519830	ENSMUSG00000026657	0.0842785	0.0863304	0	0	0	0	0	0.153129	0	0.0568696	0	0.051043	0.0457604	-4.44976	0.00110263	0.0354042	down		19.2648	4.26789	0.00134126	0.0379081	up	exon
2_6668926_6726424	ENSMUSG00000002107	0.47196	0.316545	0.239314	0.16501	0	0.139032	0.229182	0.229693	0.279292	0.342606	0.101347	0.246056	0.416004	-1.26533	0.000724382	0.030485	down		2.84593	1.5089	8.72114e-06	0.00205722	up	exon
3_157790093_157854336	ENSMUSG00000063052	0.0337114	0.115107	0.0797715	0	0	0	0.0528881	0.0459387	0.0523673	0.0761967	0	0.050398	0.0508449	-4.29775	0.00214382	0.0451105	down		26.2702	4.71535	0.00012871	0.0126996	up	intron
3_89922437_89926648	ENSMUSG00000042520	0	0	0	0	0.108956	0.0772398	0	0	0	0	0.0620651	0	20.1346	4.3316	0.00114236	0.0354042	up		0.0398033	-4.65097	0.00047432	0.023149	down	exon
4_124449838_124451177		0.438248	0.676255	0.686035	0.375022	0	0.247167	0.528881	0.260319	0.401483	0.600179	0.207396	0.396894	0.53605	-0.899559	0.00123835	0.0380839	down		2.47751	1.30889	9.51672e-08	6.73466e-05	up	intergenic_region
4_74225202_74233886	ENSMUSG00000028397	0.168557	0.0575536	0.159543	0	0.072637	0.0308959	0.158664	0.153129	0.174558	0.128551	0.034511	0.162117	0.189353	-2.40085	1.90045e-05	0.00759798	down		3.50269	1.80846	0.00211119	0.0471796	up	exon
4_9474898_9532065	ENSMUSG00000028207	0	0	0	0	0.072637	0.108136	0	0	0	0	0.0602576	0	20.1346	4.3316	0.00114236	0.0354042	up		0.0398033	-4.65097	0.00047432	0.023149	down	exon
5_37339425_37386847	ENSMUSG00000117286	0.0505671	0.0863304	0.0319086	0	0	0	0	0.0918774	0.0523673	0.0562687	0	0.0480816	0.0508449	-4.29775	0.00214382	0.0451105	down		19.2648	4.26789	0.00134126	0.0379081	up	intron
5_9467985_9529534	ENSMUSG00000056004	0	0	0	0.0900053	0.072637	0.0463439	0	0	0	0	0.0696621	0	23.7954	4.57261	0.000343151	0.0232528	up		0.0336797	-4.89198	0.000126729	0.0126996	down	intron
6_115614560_115621603	ENSMUSG00000000441	0	0.071942	0.0957258	0	0	0	0.0352587	0.0765645	0.0872788	0.0558893	0	0.0663673	0.0381337	-4.71279	0.000298052	0.0224832	down		19.2648	4.26789	0.00134126	0.0379081	up	exon
8_107707758_107728338	ENSMUSG00000041308	0	0	0	0.0300018	0.163433	0	0	0	0	0	0.0644783	0	20.1346	4.3316	0.00114236	0.0354042	up		0.0398033	-4.65097	0.00047432	0.023149	down	exon
8_79786879_79802812	ENSMUSG00000071064	0.101134	0.0575536	0	0	0	0	0	0.10719	0.0698231	0.0528959	0	0.0590044	0.0416004	-4.58726	0.000571302	0.0276167	down		17.5134	4.13039	0.0024407	0.0486535	up	intron
9_47699269_47710828	ENSMUSG00000032076	0.252836	0.374099	0.207406	0.105006	0	0.108136	0.246811	0.21438	0.192013	0.278113	0.0710473	0.217735	0.328536	-1.60588	0.00014055	0.0187306	down		3.37759	1.756	6.22063e-06	0.0016508	up	exon
9_56381815_56389923	ENSMUSG00000032329	0.0842785	0.187049	0.0638172	0	0	0	0.0705175	0.0306258	0.0523673	0.111715	0	0.0511702	0.0508449	-4.29775	0.00214382	0.0451105	down		38.5296	5.26789	2.50872e-06	0.00118356	up	exon
9_63188301_63210442	ENSMUSG00000058444	0	0	0	0.210012	0.0907963	0.0926878	0.0705175	0.0459387	0	0	0.131165	0.0388187	3.2686	1.70867	0.00230544	0.047511	up		0.0175134	-5.83539	7.28944e-08	6.19212e-05	down	exon
9_7186768_7189253	ENSMUSG00000032002	0	0	0	0.0600035	0.145274	0.0926878	0	0.0459387	0	0	0.0993218	0.0153129	5.49125	2.45713	0.00108913	0.0354042	up		0.0243242	-5.36146	5.19889e-06	0.00157675	down	exon
9_77045632_77138236	ENSMUSG00000032355	0	0	0	0.0750044	0	0.0772398	0	0	0	0	0.0507481	0	18.3042	4.1941	0.0021017	0.0451105	up		0.0437836	-4.51347	0.000927402	0.0325434	down	exon
JH584304.1_25369_59773		0	0	0	0.0600035	0.25423	0	0	0	0	0	0.104744	0	32.9475	5.0421	1.84747e-05	0.00759798	up		0.0243242	-5.36146	5.19889e-06	0.00157675	down	intergenic_region
