# Supplementary material for: Identification of the circRNA–miRNA–mRNA network for treating methamphetamine‐induced relapse and behavioral sensitization with cannabidiol
Source: CNS Neurosci Ther. 2024 May 3;30(5):e14737. doi: 10.1111/cns.14737 (PMC11069028; doi:10.1111/cns.14737)
Supplement: Supplementary file 3 — TableS3 [file CNS-30-e14737-s007.xlsx]

## Sheet: Supplementary Table 3
Supplementary Table 3. Detailed information of the 40 DEmRNAs.
Gene ID	Gene name	CBD+METH_1	CBD+METH_2	CBD+METH_3	METH_1	METH_2	METH_3	Saline_1	Saline_2	Saline_3	Average_CBD+METH	Average_METH	Average_Saline	METH vs. Saline						CBD+METH vs. METH
														FC	Log2FC	Pvalue	Padjust	Regulate		FC	Log2FC	Pvalue	Padjust	Regulate
ENSMUSG00000000766	Oprm1	0	1.52	1.03	0	0	0	2.06	5.19	2.29	0.85	0	3.18	0.00116977	-9.73956	5.11507e-08	2.40669e-05	down		206.866	7.69256	1.75938e-05	0.0100309	up
ENSMUSG00000001025	S100a6	3.52	2.3	2.18	0	0	0	0.38	0.16	1.6	2.66667	0	0.713333	0.0219226	-5.51143	0.000376349	0.0377441	down		163.811	7.35589	1.45405e-06	0.00121642	up
ENSMUSG00000004151	Etv1	12.23	10.62	9.18	6.16	5.66	6.58	12.58	11.1	9.87	10.6767	6.13333	11.1833	0.527956	-0.92151	6.95945e-08	3.07802e-05	down		1.65889	0.730218	1.93864e-05	0.0106098	up
ENSMUSG00000005371	Fbxo11	0	0.72	2.65	0	0	0	1.65	0.3	0.54	1.12333	0	0.83	0.00160227	-9.28566	0.00019431	0.0231435	down		792.223	9.62976	0.000111069	0.038149	up
ENSMUSG00000006476	Nsmf	0	1	0.24	0	0	0	0.79	0.66	2.99	0.413333	0	1.48	0.0018097	-9.11003	1.56298e-06	0.000440301	down		152.395	7.25167	0.000136658	0.0448908	up
ENSMUSG00000012296	Tjap1	3.65	2.96	3.7	1.93	2.05	2.3	3.31	2.59	3.42	3.43667	2.09333	3.10667	0.65566	-0.608981	0.000119451	0.0155843	down		1.55915	0.640758	4.4623e-05	0.0197805	up
ENSMUSG00000020173	Cobl	0	0	0.51	0	0	0	2.09	0	0.54	0.17	0	0.876667	5.88986e-08	-24.0172	7.91491e-10	7.61002e-07	down		3.06483e+06	21.5474	3.55904e-08	5.19222e-05	up
ENSMUSG00000020974	Pole2	0.17	0.27	0.23	0	0	0	0.13	0.33	0.07	0.223333	0	0.176667	0.0158429	-5.98002	0.000112802	0.0148482	down		69.118	6.11099	7.60946e-05	0.0288126	up
ENSMUSG00000021185	Dglucy	0.37	0.25	1.05	0	0	0	0	0.52	0.54	0.556667	0	0.353333	0.00469858	-7.73356	5.33466e-05	0.00827864	down		304.221	8.24898	1.60165e-05	0.00945774	up
ENSMUSG00000021733	Slc4a7	0.46	0.26	0	0	0	0	0.75	0.53	0.67	0.24	0	0.65	0.00187009	-9.06268	4.79965e-07	0.000158417	down		186.904	7.54615	2.86677e-05	0.0143634	up
ENSMUSG00000021733	Slc4a7	0.04	0.21	0.04	0	0	0	0.5	0.19	0.17	0.0966667	0	0.286667	0.00465313	-7.74758	6.79346e-07	0.000213142	down		69.9056	6.12734	9.58428e-05	0.0340953	up
ENSMUSG00000022340	Sybu	1.69	1.2	1.47	3.49	2.69	2.74	1.37	0.72	1.28	1.45333	2.97333	1.12333	2.59949	1.37823	5.47112e-08	2.54712e-05	up		0.4625	-1.11247	8.90563e-06	0.00552172	down
ENSMUSG00000024576	Csnk1a1	0	0	1.22	0	0	0	0	0.54	0.49	0.406667	0	0.343333	3.69886e-07	-21.3664	8.41571e-11	1.16316e-07	down		2.8285e+06	21.4316	7.31427e-11	2.59145e-07	up
ENSMUSG00000024975	Pdcd4	0.32	0.26	0.38	0.03	0.04	0.04	0.17	0.12	0.15	0.32	0.0366667	0.146667	0.234707	-2.09107	3.41587e-07	0.000122827	down		8.40501	3.07125	1.03621e-14	2.56991e-10	up
ENSMUSG00000026110	Mgat4a	1.05	0.99	1.76	0	0	0	0.78	0	1.41	1.26667	0	0.73	0.000986666	-9.98515	2.87374e-05	0.00510441	down		1712.33	10.7417	6.76256e-06	0.00447249	up
ENSMUSG00000026547	Tagln2	1.2	0.64	2.61	0	0	0	0.65	0.22	1.52	1.48333	0	0.796667	0.0109014	-6.51934	2.04264e-05	0.00384433	down		163.413	7.35238	1.37447e-06	0.00119608	up
ENSMUSG00000026950	Neb	0.05	0.06	0.02	0	0	0	0.05	0	0.05	0.0433333	0	0.0333333	0.00705384	-7.14738	0.000157977	0.0196264	down		189.915	7.56921	6.15312e-05	0.0252237	up
ENSMUSG00000027971	Ndst4	4.6	5.59	4.84	10.06	5.58	8.3	4.64	4.18	5.01	5.01	7.98	4.61	1.66188	0.732816	6.39759e-05	0.00952703	up		0.6067	-0.720946	8.24968e-05	0.0303112	down
ENSMUSG00000028464	Tpm2	0	0	0	1.17	0.64	1.82	0.2	0.26	0.17	0	1.21	0.21	5.276	2.39945	4.12865e-05	0.00668872	up		0.00204183	-8.93592	5.74758e-12	4.07273e-08	down
ENSMUSG00000028645	Slc2a1	36.76	34.96	38.28	30.66	28	33.67	34.68	31.16	35.68	36.6667	30.7767	33.84	0.878565	-0.186779	2.01029e-05	0.00379963	down		1.13827	0.186842	1.79452e-05	0.0101032	up
ENSMUSG00000029050	Ski	38.54	36.19	39.26	32.42	28.08	34.14	25.89	24.28	29.23	37.9967	31.5467	26.4667	1.1516	0.203641	1.00994e-05	0.0021372	up		1.15199	0.204124	7.57994e-06	0.00488286	up
ENSMUSG00000029074	Ttll10	0.22	0.11	0.17	0	0	0	0.23	0.17	0.06	0.166667	0	0.153333	0.0122982	-6.3454	1.62231e-05	0.00317484	down		77.5504	6.27706	1.96787e-05	0.0106098	up
ENSMUSG00000029192	Tbc1d14	0	0.25	0.23	0	0	0	0.95	0.2	1.37	0.16	0	0.84	0.00128556	-9.60338	8.77477e-08	3.84248e-05	down		142.082	7.15058	7.16317e-05	0.0275432	up
ENSMUSG00000029669	Tspan12	0	1.14	0	0	0	0	0	0.16	0.83	0.38	0	0.33	4.11022e-07	-21.2143	2.19154e-10	2.48532e-07	down		2.80903e+06	21.4216	1.44128e-10	4.46815e-07	up
ENSMUSG00000029729	Zkscan1	0	0.57	0	0	0	0	0	0.58	0.57	0.19	0	0.383333	8.91564e-08	-23.4191	2.05808e-09	1.74259e-06	down		5.23041e+06	22.3185	1.12658e-08	2.06965e-05	up
ENSMUSG00000030737	Slco2b1	1.37	0	0	0	0	0	0	0.19	0.83	0.456667	0	0.34	2.18333e-07	-22.127	1.50721e-08	8.54629e-06	down		5.81687e+06	22.4718	8.92747e-09	1.70316e-05	up
ENSMUSG00000032034	Kcnj5	0.7	0.44	0.4	0.14	0.18	0.18	0.5	0.43	0.58	0.513333	0.166667	0.503333	0.323262	-1.62923	2.69133e-05	0.0048387	down		2.92335	1.54762	6.3672e-05	0.0254698	up
ENSMUSG00000033502	Cdc14a	1.02	0.7	0.88	0.21	0.41	0.33	0.85	0.69	0.63	0.866667	0.316667	0.723333	0.425114	-1.23408	0.0003997	0.0389151	down		2.57869	1.36664	8.14505e-05	0.0301627	up
ENSMUSG00000034151	Zbbx	0	0.58	0.39	0	0	0	0.61	0.69	0.71	0.323333	0	0.67	0.00302346	-8.36959	3.40198e-06	0.000859788	down		149.728	7.2262	6.26215e-05	0.0254231	up
ENSMUSG00000036006	Ripor2	0	0.94	0.7	0	0	0	2.33	0	0	0.546667	0	0.776667	1.61513e-07	-22.5619	7.79844e-09	4.96312e-06	down		4.17724e+06	21.9941	1.83502e-08	3.13865e-05	up
ENSMUSG00000036275	9530068E07Rik	0.03	0.07	0.09	0.09	0.47	8.09	0.03	0.01	0.03	0.0633333	2.88333	0.0233333	104.179	6.70292	4.12181e-07	0.000141317	up		0.0221865	-5.49417	9.29836e-06	0.00564334	down
ENSMUSG00000036334	Igsf10	0	0	0.42	0	0	0	0	0.09	0.37	0.14	0	0.153333	2.22639e-07	-22.0988	1.57244e-08	8.80326e-06	down		3.85939e+06	21.8799	2.17524e-08	3.59654e-05	up
ENSMUSG00000036510	Cdh8	7.07	7.11	7.43	5.17	4.77	5.47	7.17	6.68	6.81	7.20333	5.13667	6.88667	0.719685	-0.474562	1.65178e-07	6.58154e-05	down		1.33887	0.421013	3.18445e-06	0.00232287	up
ENSMUSG00000042064	Myo3b	0.6	0.48	0.62	0	0	0.06	0.52	0.58	0.56	0.566667	0.02	0.553333	0.033929	-4.88134	1.51448e-07	6.08929e-05	down		27.7617	4.79502	2.48356e-07	0.000267803	up
ENSMUSG00000048997	Atxn7l2	0	1.39	0	0	0	0	0	0.74	1.01	0.463333	0	0.583333	2.16032e-07	-22.1422	1.47346e-08	8.46339e-06	down		3.5479e+06	21.7585	2.6055e-08	4.16898e-05	up
ENSMUSG00000053799	Exoc6	0.3	0.12	0.34	0	0	0	0.39	0.38	0.81	0.253333	0	0.526667	0.00355824	-8.13462	1.28787e-09	1.1392e-06	down		125.254	6.96871	2.25055e-07	0.000248071	up
ENSMUSG00000059327	Eda	0.81	0	0	0	0	0	0.33	0	0.06	0.27	0	0.13	4.53516e-07	-21.0723	3.1581e-10	3.40675e-07	down		4.3062e+06	22.038	4.56344e-11	2.26356e-07	up
ENSMUSG00000064262	Gimap8	0.15	0.15	0.19	0	0	0	0.23	0.2	0.16	0.163333	0	0.196667	0.00988805	-6.6601	5.2739e-07	0.000172637	down		77.3603	6.27352	2.4068e-06	0.00180882	up
ENSMUSG00000066571	Garre1	0.18	0.33	0.62	0	0	0	0.78	0	0	0.376667	0	0.26	2.67116e-07	-21.836	8.47894e-18	3.40915e-14	down		5.12071e+06	22.2879	1.70217e-18	8.44311e-14	up
ENSMUSG00000075415	Fnbp1	24.23	22.69	24.49	18.31	17.25	20.16	22.91	20.39	24.42	23.8033	18.5733	22.5733	0.796033	-0.329099	2.39465e-13	5.57424e-10	down		1.22421	0.291852	6.86683e-11	2.59145e-07	up
