# Supplementary material for: Identification of the circRNA–miRNA–mRNA network for treating methamphetamine‐induced relapse and behavioral sensitization with cannabidiol
Source: CNS Neurosci Ther. 2024 May 3;30(5):e14737. doi: 10.1111/cns.14737 (PMC11069028; doi:10.1111/cns.14737)
Supplement: Supplementary file 4 — TableS4 [file CNS-30-e14737-s008.xlsx]

## Sheet: Sheet1
Supplementary table 4. The top 15 GO terms in GO enrichment analysis.
GO ID	Term type	Description	pvalue	Count	Gene
GO:0032420	cellular components	stereocilium	4.66799e-06	4	Cdc14a, Myo3b, Slc4a7, Ripor2
GO:0005856	cellular components	cytoskeleton	8.75645e-05	10	Myo3b, Cobl, Ttll10, Cdc14a, Ripor2, Fnbp1, Tagln2, Nsmf, Slc2a1, Tpm2
GO:0098858	cellular components	actin-based cell projection	0.000458199	4	Cdc14a, Myo3b, Slc4a7, Ripor2
GO:0120025	cellular components	plasma membrane bounded cell projection	0.000633026	11	Myo3b, Oprm1, Cobl, Ttll10, Cdc14a, Ripor2, S100a6, Slc4a7, Nsmf, Zbbx, Csnk1a1
GO:0030863	cellular components	cortical cytoskeleton	0.000820873	3	Nsmf, Slc2a1, Cobl
GO:0007605	biological processes	sensory perception of sound	0.000261531	4	Cdc14a, Myo3b, Fbxo11, Ripor2
GO:0050954	biological processes	sensory perception of mechanical stimulus	0.000285104	4	Cdc14a, Myo3b, Fbxo11, Ripor2
GO:1904885	biological processes	beta-catenin destruction complex assembly	0.000649891	1	Csnk1a1
GO:0055001	biological processes	muscle cell development	0.000681712	3	Ripor2, Ripor2, Ripor2
GO:0048741	biological processes	skeletal muscle fiber development	0.000828318	2	Ripor2, Ski
GO:0015075	molecular functions	ion transmembrane transporter activity	0.000509372	7	S100a6, Oprm1, Slco2b1, Slc4a7, Slc4a7, Kcnj5, Slc2a1
GO:0005452	molecular functions	inorganic anion exchanger activity	0.000560976	2	Slc4a7, Slc4a7
GO:0008509	molecular functions	anion transmembrane transporter activity	0.00156279	4	Slc4a7, Slco2b1, Slc2a1, Slc4a7
GO:0046811	molecular functions	histone deacetylase inhibitor activity	0.00162396	1	Ski
GO:0086089	molecular functions	voltage-gated potassium channel activity	0.00194844	1	Kcnj5
