# Supplementary material for: Identification of the circRNA–miRNA–mRNA network for treating methamphetamine‐induced relapse and behavioral sensitization with cannabidiol
Source: CNS Neurosci Ther. 2024 May 3;30(5):e14737. doi: 10.1111/cns.14737 (PMC11069028; doi:10.1111/cns.14737)
Supplement: Supplementary file 5 — TableS5 [file CNS-30-e14737-s009.xlsx]

## Sheet: Sheet1
Supplementary table 5. The top 10 pathways in KEGG pathways analysis.
Pathway ID	Description	pvalue	First Category	Second Category	Count	Gene
map05032	Morphine addiction	0.0178473	Human Diseases	Substance dependence	2	Oprm1, Kcnj5
map04915	Estrogen signaling pathway	0.0340567	Organismal Systems	Endocrine system	2	Oprm1, Kcnj5
map00534	Glycosaminoglycan biosynthesis - heparan sulfate / heparin	0.034608	Metabolism	Glycan biosynthesis and metabolism	1	Ndst4
map04341	Hedgehog signaling pathway - fly	0.0753994	Environmental Information Processing	Signal transduction	1	Csnk1a1
map03030	DNA replication	0.0763137	Genetic Information Processing	Replication and repair	1	Pole2
map04745	Phototransduction - fly	0.08812	Organismal Systems	Sensory system	1	Myo3b
map00513	Various types of N-glycan biosynthesis	0.0902236	Metabolism	Glycan biosynthesis and metabolism	1	Mgat4a
map03420	Nucleotide excision repair	0.0982932	Genetic Information Processing	Replication and repair	1	Pole2
map00510	N-Glycan biosynthesis	0.105998	Metabolism	Glycan biosynthesis and metabolism	1	Mgat4a
map04340	Hedgehog signaling pathway	0.118019	Environmental Information Processing	Signal transduction	1	Csnk1a1
