# Supplementary material for: Identification of the circRNA–miRNA–mRNA network for treating methamphetamine‐induced relapse and behavioral sensitization with cannabidiol
Source: CNS Neurosci Ther. 2024 May 3;30(5):e14737. doi: 10.1111/cns.14737 (PMC11069028; doi:10.1111/cns.14737)
Supplement: Supplementary file 6 — TableS6 [file CNS-30-e14737-s004.xlsx]

## Sheet: Supplementary Table 6
Supplementary Table 6. Detailed information of the 11 DEmRNAs.
miRNA name	miRNA sequence	miRNA length	pre-miRNA name	pre-miRNA length	pre-miRNA position	Saline_1	Saline_2	Saline_3	METH_1	METH_2	METH_3	CBD+METH_1	CBD+METH_2	CBD+METH_3	Average_Saline	Average_METH	Average_CBD+METH	METH vs. Saline						CBD+METH vs. METH
																		FC	Log2FC	Pvalue	Padjust	Regulate		FC	Log2FC	Pvalue	Padjust	Regulate
mmu-miR-141-3p	UAACACUGUCUGGUAAAGAUGG	22	mmu-mir-141	72	chr6(-):124717914-124717985	0.5456	2.3626	9.2018	24.5862	216.566	554.534	297.781	169.929	4.7816	4.03667	265.229	157.497	71.1841	6.15348	1.75594e-151	9.92323e-149	up		0.563899	-0.826492	6.66481e-06	0.00158587	down
mmu-miR-182-5p	UUUGGCAAUGGUAGAACUCACACCG	25	mmu-mir-182	75	chr6(-):30165918-30165992	94.1755	167.845	614.371	1940.37	8064.88	26162.8	11708.2	8387.67	409.156	292.13	12056	6835.01	45.134	5.49614	6.42264e-204	9.67892e-201	up		0.535632	-0.900686	1.36913e-09	6.18985e-07	down
mmu-miR-183-3p	GUGAAUUACCGAAGGGCCAUAA	22	mmu-mir-183	70	chr6(-):30169668-30169737	0.6548	0.4109	2.4538	4.9366	24.9776	99.9813	44.2249	25.3806	0.7501	1.17317	43.2985	23.4519	39.8756	5.31744	2.92853e-77	1.20362e-74	up		0.511357	-0.967597	1.38137e-05	0.00312259	down
mmu-miR-183-5p	UAUGGCACUGGUAGAAUUCACU	22	mmu-mir-183	70	chr6(-):30169668-30169737	87.6279	151.82	594.945	2035.33	8114.55	26050.8	11635.6	7098.82	474.411	278.131	12066.9	6402.95	47.4173	5.56734	3.42214e-207	7.73575e-204	up		0.502331	-0.993289	2.70748e-11	2.04008e-08	down
mmu-miR-200a-3p	UAACACUGUCUGGUAACGAUGU	22	mmu-mir-200a	90	chr4(-):156054896-156054985	24.6624	71.9041	245.789	1027.49	6014.65	17082.8	7915.85	5122.88	151.324	114.119	8041.64	4396.69	76.9548	6.26594	2.61892e-233	1.18401e-229	up		0.518062	-0.948802	5.0251e-10	2.83981e-07	down
mmu-miR-200a-5p	CAUCUUACCGGACAGUGCUGGA	22	mmu-mir-200a	90	chr4(-):156054896-156054985	0.7639	1.1299	2.556	14.9066	72.1264	244.751	103.191	75.4165	2.4377	1.48327	110.595	60.3485	80.7305	6.33504	8.79796e-127	4.41951e-124	up		0.514833	-0.957822	1.57391e-06	0.000444728	down
mmu-miR-200b-3p	UAAUACUGCCUGGUAAUGAUGA	22	mmu-mir-200b	70	chr4(-):156055681-156055750	37.6484	87.2094	310.713	1138.8	4540.5	14777.7	6359.64	4665.67	265.051	145.19	6818.99	3763.45	51.3335	5.68183	1.03062e-199	1.16486e-196	up		0.521211	-0.94006	1.03884e-09	5.21842e-07	down
mmu-miR-200b-5p	CAUCUUACUGGGCAGCAUUGGA	22	mmu-mir-200b	70	chr4(-):156055681-156055750	0.1091	1.5408	3.374	17.1329	70.9103	232.536	100.955	73.4827	4.0316	1.67463	106.86	59.4897	68.683	6.10188	1.11286e-120	5.03123e-118	up		0.525711	-0.927658	3.46988e-06	0.000871517	down
mmu-miR-200c-3p	UAAUACUGCCGGGUAAUGAUGGA	23	mmu-mir-200c	69	chr6(-):124718322-124718390	6.2202	15.6135	69.8312	250.314	928.569	3271.9	1320.65	1008.45	59.5357	30.555	1483.59	796.212	53.0556	5.72943	1.15679e-172	7.47118e-170	up		0.505902	-0.983071	3.6923e-09	1.30743e-06	down
mmu-miR-429-3p	UAAUACUGUCUGGUAAUGCCGU	22	mmu-mir-429	83	chr4(-):156053905-156053987	17.1327	32.9732	125.757	494.53	2214.5	6626.59	2987.37	2010.02	80.5373	58.6211	3111.87	1692.64	57.946	5.85664	1.23042e-192	1.11254e-189	up		0.51515	-0.956934	2.37588e-09	9.76488e-07	down
mmu-miR-96-5p	UUUGGCACUAGCACAUUUUUGCU	23	mmu-mir-96	106	chr6(-):30169446-30169551	2.1825	8.0122	35.9891	105.604	781.697	1979.27	1034.15	549.308	18.8452	15.3946	955.523	534.101	67.5129	6.07709	3.40481e-178	2.56553e-175	up		0.531631	-0.911504	8.85985e-08	2.67036e-05	down
