# Supplementary material for: Identification of the circRNA–miRNA–mRNA network for treating methamphetamine‐induced relapse and behavioral sensitization with cannabidiol
Source: CNS Neurosci Ther. 2024 May 3;30(5):e14737. doi: 10.1111/cns.14737 (PMC11069028; doi:10.1111/cns.14737)
Supplement: Supplementary file 7 — TableS7 [file CNS-30-e14737-s002.xlsx]

## Sheet: Sheet 1
Supplementary table 7. Details of the ceRNA network.
miRNA name	Target RNA ID	Target RNA type	Target gene ID	Target gene name	Target gene description	Score_miranda	Energy_miranda
mmu-miR-96-5p	8_73774922_73825581	circRNA	ENSMUSG00000004383	Large1	LARGE xylosyl- and glucuronyltransferase 1 [Source:MGI Symbol;Acc:MGI:1342270]	174	-25.21
mmu-miR-182-5p	8_73774922_73825581	circRNA	ENSMUSG00000004383	Large1	LARGE xylosyl- and glucuronyltransferase 1 [Source:MGI Symbol;Acc:MGI:1342270]	161	-21.4
mmu-miR-183-5p	8_73774922_73825581	circRNA	ENSMUSG00000004383	Large1	LARGE xylosyl- and glucuronyltransferase 1 [Source:MGI Symbol;Acc:MGI:1342270]	165	-24.1
mmu-miR-200c-3p	15_95762106_95792422	circRNA	ENSMUSG00000064210	Ano6	anoctamin 6 [Source:MGI Symbol;Acc:MGI:2145890]	168	-22.05
mmu-miR-96-5p	2_115830612_115879679	circRNA	ENSMUSG00000027210	Meis2	Meis homeobox 2 [Source:MGI Symbol;Acc:MGI:108564]	163	-20.43
mmu-miR-200a-3p	8_73774922_73825581	circRNA	ENSMUSG00000004383	Large1	LARGE xylosyl- and glucuronyltransferase 1 [Source:MGI Symbol;Acc:MGI:1342270]	167	-20.85
mmu-miR-200b-5p	8_73774922_73825581	circRNA	ENSMUSG00000004383	Large1	LARGE xylosyl- and glucuronyltransferase 1 [Source:MGI Symbol;Acc:MGI:1342270]	171	-22.87
mmu-miR-183-5p	2_115830612_115879679	circRNA	ENSMUSG00000027210	Meis2	Meis homeobox 2 [Source:MGI Symbol;Acc:MGI:108564]	172	-22.01
mmu-miR-200c-3p	2_115830612_115879679	circRNA	ENSMUSG00000027210	Meis2	Meis homeobox 2 [Source:MGI Symbol;Acc:MGI:108564]	168	-20.6
mmu-miR-141-3p	8_73774922_73825581	circRNA	ENSMUSG00000004383	Large1	LARGE xylosyl- and glucuronyltransferase 1 [Source:MGI Symbol;Acc:MGI:1342270]	165	-20.09
mmu-miR-96-5p	4_9474898_9532065	circRNA	ENSMUSG00000028207	Asph	aspartate-beta-hydroxylase [Source:MGI Symbol;Acc:MGI:1914186]	169	-20.09
mmu-miR-200a-5p	12_65023469_65049535	circRNA	ENSMUSG00000035614	Togaram1	TOG array regulator of axonemal microtubules 1 [Source:MGI Symbol;Acc:MGI:2684313]	162	-20.74
mmu-miR-141-3p	4_74225202_74233886	circRNA	ENSMUSG00000028397	Kdm4c	lysine (K)-specific demethylase 4C [Source:MGI Symbol;Acc:MGI:1924054]	172	-20.51
mmu-miR-200b-3p	5_9467985_9529534	circRNA	ENSMUSG00000056004	Elapor2	endosome-lysosome associated apoptosis and autophagy regulator family member 2 [Source:MGI Symbol;Acc:MGI:2443264]	164	-20.77
mmu-miR-183-5p	JH584304.1_25369_59773	circRNA				163	-23.53
mmu-miR-200c-3p	5_81836356_81888993	circRNA	ENSMUSG00000037605	Adgrl3	adhesion G protein-coupled receptor L3 [Source:MGI Symbol;Acc:MGI:2441950]	163	-20.64
mmu-miR-182-5p	4_9474898_9532065	circRNA	ENSMUSG00000028207	Asph	aspartate-beta-hydroxylase [Source:MGI Symbol;Acc:MGI:1914186]	166	-21.39
mmu-miR-141-3p	JH584304.1_25369_59773	circRNA				162	-23.6
mmu-miR-200a-3p	12_65023469_65049535	circRNA	ENSMUSG00000035614	Togaram1	TOG array regulator of axonemal microtubules 1 [Source:MGI Symbol;Acc:MGI:2684313]	168	-23.96
mmu-miR-429-3p	2_4436010_4519830	circRNA	ENSMUSG00000026657	Frmd4a	FERM domain containing 4A [Source:MGI Symbol;Acc:MGI:1919850]	165	-23.97
mmu-miR-96-5p	2_4436010_4519830	circRNA	ENSMUSG00000026657	Frmd4a	FERM domain containing 4A [Source:MGI Symbol;Acc:MGI:1919850]	162	-22.18
mmu-miR-141-3p	19_42550991_42571982	circRNA	ENSMUSG00000025184	R3hcc1l	R3H domain and coiled-coil containing 1 like [Source:MGI Symbol;Acc:MGI:1196316]	164	-23
mmu-miR-141-3p	5_9467985_9529534	circRNA	ENSMUSG00000056004	Elapor2	endosome-lysosome associated apoptosis and autophagy regulator family member 2 [Source:MGI Symbol;Acc:MGI:2443264]	164	-20.38
mmu-miR-183-5p	1_139008911_139038223	circRNA	ENSMUSG00000056268	Dennd1b	DENN/MADD domain containing 1B [Source:MGI Symbol;Acc:MGI:2447812]	163	-24.38
mmu-miR-183-5p	18_42652433_42671121	circRNA	ENSMUSG00000024498	Tcerg1	transcription elongation regulator 1 (CA150) [Source:MGI Symbol;Acc:MGI:1926421]	162	-26.71
mmu-miR-200c-3p	13_77464467_77482482	circRNA	ENSMUSG00000071252,ENSMUSG00000021597			173	-20.73
mmu-miR-182-5p	19_42550991_42571982	circRNA	ENSMUSG00000025184	R3hcc1l	R3H domain and coiled-coil containing 1 like [Source:MGI Symbol;Acc:MGI:1196316]	165	-23.23
mmu-miR-141-3p	11_4749861_4770493	circRNA	ENSMUSG00000009073	Nf2	neurofibromin 2 [Source:MGI Symbol;Acc:MGI:97307]	170	-20.75
mmu-miR-182-5p	9_77045632_77138236	circRNA	ENSMUSG00000032355	Mlip	muscular LMNA-interacting protein [Source:MGI Symbol;Acc:MGI:1916892]	163	-20.48
mmu-miR-200a-3p	6_37006698_37040948	circRNA	ENSMUSG00000038665	Dgki	diacylglycerol kinase, iota [Source:MGI Symbol;Acc:MGI:2443430]	162	-24.55
mmu-miR-200a-3p	19_42550991_42571982	circRNA	ENSMUSG00000025184	R3hcc1l	R3H domain and coiled-coil containing 1 like [Source:MGI Symbol;Acc:MGI:1196316]	171	-20.25
mmu-miR-183-5p	5_9467985_9529534	circRNA	ENSMUSG00000056004	Elapor2	endosome-lysosome associated apoptosis and autophagy regulator family member 2 [Source:MGI Symbol;Acc:MGI:2443264]	173	-23.27
mmu-miR-183-5p	2_4436010_4519830	circRNA	ENSMUSG00000026657	Frmd4a	FERM domain containing 4A [Source:MGI Symbol;Acc:MGI:1919850]	167	-23.25
mmu-miR-200c-3p	14_10011934_10058209	circRNA	ENSMUSG00000054423	Cadps	Ca2+-dependent secretion activator [Source:MGI Symbol;Acc:MGI:1350922]	167	-20.92
mmu-miR-200a-3p	9_77045632_77138236	circRNA	ENSMUSG00000032355	Mlip	muscular LMNA-interacting protein [Source:MGI Symbol;Acc:MGI:1916892]	167	-24.26
mmu-miR-96-5p	JH584304.1_25369_59773	circRNA				165	-23.37
mmu-miR-200a-3p	10_9684164_9713904	circRNA	ENSMUSG00000019790	Stxbp5	syntaxin binding protein 5 (tomosyn) [Source:MGI Symbol;Acc:MGI:1926058]	161	-21.16
mmu-miR-96-5p	5_9467985_9529534	circRNA	ENSMUSG00000056004	Elapor2	endosome-lysosome associated apoptosis and autophagy regulator family member 2 [Source:MGI Symbol;Acc:MGI:2443264]	174	-20.93
mmu-miR-200b-5p	9_77045632_77138236	circRNA	ENSMUSG00000032355	Mlip	muscular LMNA-interacting protein [Source:MGI Symbol;Acc:MGI:1916892]	164	-24.02
mmu-miR-183-3p	5_9467985_9529534	circRNA	ENSMUSG00000056004	Elapor2	endosome-lysosome associated apoptosis and autophagy regulator family member 2 [Source:MGI Symbol;Acc:MGI:2443264]	175	-20.2
mmu-miR-200a-5p	4_9474898_9532065	circRNA	ENSMUSG00000028207	Asph	aspartate-beta-hydroxylase [Source:MGI Symbol;Acc:MGI:1914186]	160	-22.45
mmu-miR-141-3p	12_65023469_65049535	circRNA	ENSMUSG00000035614	Togaram1	TOG array regulator of axonemal microtubules 1 [Source:MGI Symbol;Acc:MGI:2684313]	160	-21.57
mmu-miR-200a-3p	ENSMUST00000159786	mRNA	ENSMUSG00000029207	Apbb2	amyloid beta (A4) precursor protein-binding, family B, member 2 [Source:MGI Symbol;Acc:MGI:108405]	183	-27.42
mmu-miR-183-5p	ENSMUST00000214223	mRNA	ENSMUSG00000032034	Kcnj5	potassium inwardly-rectifying channel, subfamily J, member 5 [Source:MGI Symbol;Acc:MGI:104755]	165	-21.07
mmu-miR-182-5p	ENSMUST00000075301	mRNA	ENSMUSG00000026950	Neb	nebulin [Source:MGI Symbol;Acc:MGI:97292]	165	-22.45
mmu-miR-200c-3p	ENSMUST00000223607	mRNA	ENSMUSG00000021733	Slc4a7	solute carrier family 4, sodium bicarbonate cotransporter, member 7 [Source:MGI Symbol;Acc:MGI:2443878]	161	-20.34
mmu-miR-182-5p	ENSMUST00000174874	mRNA	ENSMUSG00000020173	Cobl	cordon-bleu WH2 repeat [Source:MGI Symbol;Acc:MGI:105056]	182	-29.76
mmu-miR-141-3p	ENSMUST00000159786	mRNA	ENSMUSG00000029207	Apbb2	amyloid beta (A4) precursor protein-binding, family B, member 2 [Source:MGI Symbol;Acc:MGI:108405]	191	-32.61
mmu-miR-96-5p	MSTRG.34037.1	mRNA	ENSMUSG00000030271	Ogg1	8-oxoguanine DNA-glycosylase 1 [Source:MGI Symbol;Acc:MGI:1097693]	165	-20.16
Note:
Score_miranda: The score of target gene prediction results, with higher values indicating greater reliability.
Energy_miranda: The binding free energy between miRNA and target genes, with lower values indicating more stable binding.
